# Supplementary material for: Identification of Vernonia patula Merr. and Its Similar Varieties Based on a Combination of HPLC Fingerprinting and Chemical Pattern Recognition
Source: Molecules. 2024 Mar 28;29(7):1517. doi: 10.3390/molecules29071517 (PMC11013639; doi:10.3390/molecules29071517)
Supplement: Supplementary file 1 [file molecules-29-01517-s001.zip]

Archive with 1 entries (1 files):
- molecules-2870466-supplementary.pdf
